# Supplementary material for: Farm and Animal Factors Associated with Morbidity, Mortality, and Growth of Pre-Weaned Heifer Dairy Calves in Southern Brazil
Source: Animals (Basel). 2024 Nov 19;14(22):3327. doi: 10.3390/ani14223327 (PMC11591025; doi:10.3390/ani14223327)
Supplement: Supplementary file 1 [file animals-14-03327-s001.zip]

Archive with 1 entries (1 files):
- animals-3216677-supplementary.pdf
